# Supplementary material for: Use of Biolayer Interferometry to Identify Dominant Binding Epitopes of Influenza Hemagglutinin Protein of A(H1N1)pdm09 in the Antibody Response to 2010–2011 Influenza Seasonal Vaccine
Source: Vaccines (Basel). 2023 Jul 31;11(8):1307. doi: 10.3390/vaccines11081307 (PMC10458479; doi:10.3390/vaccines11081307)
Supplement: Supplementary file 1 [file vaccines-11-01307-s001.zip]

Archive with 1 entries (1 files):
- vaccines-2505571-supplementary.pdf
